# Supplementary material for: Peroxiredoxin 6 Applied after Exposure Attenuates Damaging Effects of X-ray Radiation in 3T3 Mouse Fibroblasts
Source: Antioxidants (Basel). 2021 Dec 5;10(12):1951. doi: 10.3390/antiox10121951 (PMC8750386; doi:10.3390/antiox10121951)
Supplement: Supplementary file 1 [file antioxidants-10-01951-s001.zip]

Archive with 1 entries (1 files):
- antioxidants-1461414-supplementary.pdf
